# Supplementary material for: GLA-3 mediates the heat shock response in Caenorhabditis elegans germ cells: A key role for the tristetraprolin (TTP) family
Source: PLoS One. 2026 Jan 2;21(1):e0312069. doi: 10.1371/journal.pone.0312069 (PMC12758685; doi:10.1371/journal.pone.0312069)
Supplement: S1 Table — Each folder contains the data used to generate the graphs associated with each listed figure. (XLSX) [file pone.0312069.s002.xlsx]

## Sheet: Figure 2 
Data Figure 2D
HS
	Heat Shock (31oC)						Recovery (20oC)
	0	1	2	3	4	5	6	7	8	9
% animals with granules	0	14.3	41.2	72.9	79.6	100	49.8	29.3	14	0
n=	45	82	91	101	88	106	77	82	54	62
Data Figure 2E
Starvation
	Starvation				Recovery With Bacteria
	1	2	3	4	5	6	7	8	9	10	11	12	13	14	15
% animals with granules	6.3	29.7	60.4	84	100	88.6	80.8	75.4	67.8	59.4	46.4	31.3	20.5	11.5	0
n=	53	67	92	82	93	64	69	84	66	58	80	51	60	43	56

## Sheet: Fig 3. Granule colocalization
GTBP-1 vs CGH-1	TIAR-1 vs. CGH-1	GLA-3 vs CGH-1
0.743	0.779	0.391
0.599	0.878	0.616
0.731	0.826	0.785
0.76	0.876	0.535
0.859	0.786	0.77
0.806	0.8	0.46
0.782	0.818	0.457
0.796	0.886	0.772
0.704	0.765	0.879
0.763	0.802	0.848
0.567	0.893	0.864
0.793	0.881	0.689
0.744	0.819	0.84
0.777	0.873	0.872
0.752	0.907	0.878
0.689	0.649	0.577
0.667	0.813	0.47
0.727	0.694	0.78
0.692	0.619	0.634
0.502	0.648	0.861
0.617	0.595	0.405
0.794	0.769	0.439
0.569
0.644
0.455
0.545
0.819
0.885

## Sheet: Fig 5.TIAR-1_CGH-1 GRANULE AREA
TIAR-1 (EP)	TIAR-1 (gla-3 (RNAi))	CGH-1 (EP)	CGH-1 (gla-3 (RNAi))
12.631	10.369	16.271	10.54
8.43	8.668	15.729	9.58
7.128	7.698	13.334	9.494
6.862	6.748	11.063	9.494
6.805	6.358	10.92	9.466
6.301	6.292	9.124	8.345
5.655	6.282	8.639	8.173
5.598	6.168	8.478	8.154
5.522	5.636	7.033	7.879
5.227	5.522	7.033	7.67
4.98	5.332	6.995	7.299
4.685	5.275	6.985	7.214
4.533	5.151	6.928	7.157
4.524	5.075	6.729	7.118
4.334	5.075	6.567	6.567
4.277	5.066	6.558	6.387
4.239	4.952	6.539	6.368
4.191	4.914	6.273	6.358
4.049	4.895	5.997	6.311
3.982	4.79	5.816	6.273
3.973	4.676	5.759	6.168
3.973	4.552	5.626	5.959
3.944	4.391	5.607	5.94
3.878	4.391	5.55	5.864
3.868	4.381	5.541	5.636
3.849	4.353	5.417	5.56
3.783	4.353	5.246	5.17
3.773	4.334	5.009	5.151
3.773	4.267	4.942	5.151
3.764	4.248	4.876	5.113
3.754	4.039	4.857	5.056
3.754	3.992	4.838	4.971
3.754	3.925	4.828	4.952
3.735	3.887	4.819	4.847
3.735	3.878	4.781	4.847
3.726	3.84	4.733	4.704
3.716	3.84	4.666	4.695
3.659	3.773	4.657	4.619
3.564	3.726	4.647	4.581
3.545	3.612	4.571	4.581
3.545	3.573	4.495	4.533
3.535	3.497	4.467	4.514
3.488	3.402	4.324	4.514
3.44	3.383	4.324	4.495
3.412	3.383	4.286	4.448
3.402	3.336	4.239	4.429
3.383	3.174	4.22	4.41
3.345	3.127	4.134	4.391
3.336	3.07	4.077	4.391
3.336	3.041	4.049	4.324
3.307	2.994	4.049	4.305
3.298	2.918	4.001	4.277
3.155	2.87	3.992	4.125
3.136	2.861	3.963	4.115
3.079	2.861	3.916	4.077
3.07	2.851	3.878	4.077
3.06	2.851	3.849	4.039
3.013	2.851	3.821	3.954
2.975	2.851	3.764	3.906
2.918	2.842	3.745	3.878
2.889	2.794	3.735	3.878
2.88	2.794	3.735	3.878
2.851	2.794	3.697	3.868
2.823	2.785	3.669	3.868
2.794	2.775	3.65	3.868
2.775	2.766	3.602	3.849
2.775	2.756	3.583	3.821
2.756	2.747	3.583	3.764
2.737	2.709	3.554	3.716
2.718	2.68	3.545	3.716
2.718	2.661	3.421	3.669
2.718	2.652	3.412	3.65
2.718	2.652	3.383	3.64
2.709	2.633	3.383	3.554
2.699	2.614	3.355	3.535
2.68	2.595	3.336	3.507
2.68	2.585	3.336	3.412
2.671	2.547	3.326	3.402
2.633	2.509	3.288	3.345
2.604	2.509	3.241	3.317
2.595	2.5	3.231	3.298
2.576	2.49	3.212	3.222
2.576	2.49	3.203	3.203
2.557	2.471	3.155	3.184
2.557	2.452	3.089	3.174
2.538	2.433	3.089	3.165
2.5	2.414	3.079	3.155
2.471	2.405	3.032	3.136
2.471	2.405	3.022	3.117
2.443	2.386	3.022	3.108
2.443	2.386	2.994	3.108
2.433	2.357	2.946	3.098
2.433	2.357	2.918	3.079
2.395	2.357	2.861	3.07
2.386	2.338	2.861	3.07
2.376	2.338	2.842	3.07
2.338	2.328	2.832	3.07
2.319	2.319	2.823	3.041
2.319	2.309	2.804	3.032
2.319	2.3	2.775	3.022
2.319	2.271	2.775	2.994
2.3	2.252	2.766	2.956
2.3	2.224	2.728	2.956
2.29	2.157	2.709	2.956
2.281	2.157	2.623	2.956
2.281	2.157	2.614	2.946
2.224	2.148	2.604	2.937
2.224	2.11	2.585	2.937
2.224	2.11	2.566	2.889
2.195	2.11	2.547	2.88
2.195	2.1	2.538	2.87
2.176	2.062	2.528	2.775
2.157	2.062	2.519	2.766
2.157	2.062	2.5	2.737
2.157	2.062	2.49	2.69
2.148	2.062	2.443	2.69
2.129	2.043	2.424	2.68
2.119	2.034	2.405	2.642
2.119	2.015	2.405	2.633
2.11	2.015	2.386	2.633
2.1	1.996	2.347	2.604
2.091	1.986	2.338	2.604
2.081	1.958	2.328	2.595
2.053	1.948	2.328	2.585
2.034	1.948	2.319	2.566
2.024	1.939	2.3	2.566
2.015	1.929	2.29	2.566
2.005	1.929	2.29	2.538
1.986	1.929	2.281	2.519
1.986	1.891	2.243	2.509
1.986	1.882	2.233	2.509
1.977	1.872	2.214	2.49
1.967	1.872	2.214	2.471
1.967	1.872	2.195	2.471
1.948	1.872	2.186	2.471
1.939	1.863	2.176	2.424
1.939	1.844	2.176	2.405
1.872	1.844	2.129	2.405
1.863	1.844	2.129	2.376
1.853	1.834	2.129	2.357
1.853	1.825	2.129	2.357
1.844	1.806	2.11	2.338
1.834	1.787	2.1	2.338
1.834	1.777	2.091	2.338
1.815	1.777	2.091	2.328
1.806	1.768	2.081	2.328
1.787	1.758	2.072	2.328
1.787	1.749	2.053	2.328
1.758	1.739	2.043	2.309
1.758	1.73	2.043	2.3
1.749	1.72	2.015	2.271
1.73	1.711	2.005	2.243
1.73	1.711	1.996	2.243
1.72	1.701	1.996	2.214
1.711	1.682	1.986	2.214
1.701	1.673	1.977	2.205
1.692	1.673	1.967	2.205
1.692	1.673	1.967	2.195
1.682	1.654	1.967	2.176
1.682	1.635	1.958	2.176
1.663	1.616	1.958	2.176
1.663	1.616	1.958	2.176
1.663	1.616	1.948	2.176
1.654	1.616	1.939	2.167
1.654	1.597	1.92	2.157
1.644	1.597	1.91	2.157
1.635	1.578	1.901	2.148
1.635	1.568	1.891	2.138
1.635	1.568	1.882	2.119
1.625	1.568	1.882	2.11
1.625	1.568	1.863	2.1
1.616	1.568	1.853	2.081
1.616	1.549	1.853	2.072
1.606	1.54	1.844	2.053
1.606	1.54	1.825	2.053
1.606	1.54	1.825	2.053
1.597	1.53	1.796	2.053
1.578	1.53	1.777	2.024
1.568	1.511	1.749	2.024
1.53	1.511	1.749	2.024
1.521	1.502	1.749	2.005
1.511	1.492	1.739	2.005
1.511	1.483	1.739	1.986
1.502	1.473	1.739	1.986
1.492	1.464	1.73	1.977
1.483	1.464	1.73	1.967
1.473	1.464	1.72	1.967
1.473	1.464	1.711	1.948
1.464	1.454	1.701	1.939
1.464	1.454	1.701	1.929
1.464	1.445	1.692	1.92
1.454	1.435	1.682	1.92
1.445	1.435	1.682	1.91
1.445	1.416	1.673	1.901
1.445	1.407	1.673	1.901
1.445	1.397	1.673	1.891
1.435	1.388	1.673	1.882
1.435	1.378	1.663	1.872
1.416	1.369	1.663	1.872
1.407	1.369	1.654	1.863
1.407	1.369	1.644	1.863
1.388	1.35	1.635	1.863
1.378	1.35	1.635	1.863
1.378	1.35	1.635	1.853
1.369	1.34	1.635	1.853
1.359	1.34	1.625	1.853
1.359	1.321	1.625	1.844
1.34	1.321	1.625	1.844
1.34	1.321	1.616	1.834
1.34	1.302	1.616	1.834
1.321	1.293	1.616	1.834
1.321	1.293	1.606	1.834
1.312	1.283	1.606	1.825
1.302	1.283	1.606	1.825
1.302	1.274	1.597	1.815
1.302	1.274	1.587	1.815
1.293	1.264	1.578	1.806
1.293	1.255	1.568	1.806
1.293	1.236	1.568	1.777
1.293	1.236	1.568	1.768
1.274	1.236	1.559	1.768
1.255	1.236	1.559	1.768
1.255	1.236	1.549	1.758
1.245	1.217	1.54	1.749
1.245	1.217	1.53	1.749
1.245	1.198	1.53	1.749
1.245	1.198	1.521	1.739
1.226	1.188	1.511	1.739
1.226	1.178	1.502	1.739
1.217	1.178	1.502	1.73
1.217	1.178	1.492	1.72
1.217	1.169	1.492	1.72
1.207	1.169	1.473	1.72
1.198	1.159	1.464	1.72
1.188	1.15	1.464	1.711
1.188	1.15	1.464	1.701
1.188	1.15	1.445	1.692
1.178	1.14	1.435	1.673
1.178	1.14	1.435	1.663
1.169	1.131	1.435	1.654
1.169	1.121	1.435	1.644
1.159	1.121	1.426	1.644
1.159	1.112	1.426	1.644
1.159	1.112	1.416	1.635
1.159	1.102	1.407	1.625
1.15	1.093	1.407	1.587
1.15	1.093	1.407	1.578
1.15	1.083	1.388	1.568
1.15	1.083	1.388	1.568
1.14	1.083	1.378	1.559
1.131	1.074	1.378	1.549
1.121	1.064	1.369	1.549
1.121	1.064	1.359	1.54
1.112	1.055	1.35	1.54
1.112	1.045	1.35	1.53
1.112	1.036	1.34	1.53
1.102	1.036	1.34	1.511
1.102	1.036	1.34	1.511
1.102	1.026	1.34	1.502
1.102	1.026	1.331	1.502
1.093	1.026	1.331	1.502
1.093	1.026	1.331	1.483
1.093	1.026	1.331	1.473
1.083	1.017	1.331	1.473
1.083	1.017	1.321	1.473
1.083	1.017	1.321	1.473
1.083	1.017	1.321	1.464
1.083	1.007	1.312	1.464
1.083	1.007	1.312	1.464
1.074	0.998	1.312	1.464
1.074	0.988	1.302	1.464
1.074	0.988	1.302	1.454
1.074	0.979	1.293	1.454
1.074	0.969	1.293	1.445
1.055	0.969	1.293	1.445
1.055	0.969	1.293	1.445
1.055	0.969	1.283	1.435
1.045	0.969	1.274	1.435
1.045	0.96	1.274	1.435
1.045	0.96	1.264	1.435
1.045	0.96	1.264	1.435
1.045	0.96	1.264	1.426
1.036	0.95	1.264	1.416
1.036	0.95	1.255	1.416
1.026	0.941	1.255	1.416
1.007	0.941	1.245	1.407
0.998	0.941	1.245	1.407
0.998	0.941	1.245	1.407
0.998	0.931	1.236	1.407
0.998	0.922	1.226	1.397
0.998	0.922	1.226	1.388
0.988	0.922	1.226	1.388
0.988	0.912	1.226	1.388
0.979	0.903	1.217	1.388
0.979	0.903	1.217	1.388
0.979	0.903	1.217	1.378
0.979	0.903	1.217	1.378
0.969	0.903	1.217	1.378
0.969	0.893	1.207	1.369
0.96	0.893	1.207	1.369
0.96	0.884	1.198	1.369
0.96	0.884	1.198	1.359
0.96	0.884	1.198	1.359
0.95	0.884	1.188	1.359
0.95	0.884	1.178	1.359
0.95	0.874	1.178	1.35
0.941	0.874	1.178	1.35
0.941	0.874	1.178	1.34
0.931	0.874	1.169	1.34
0.931	0.874	1.169	1.34
0.931	0.865	1.169	1.331
0.931	0.865	1.159	1.331
0.931	0.855	1.159	1.331
0.922	0.855	1.159	1.321
0.922	0.855	1.159	1.321
0.922	0.846	1.15	1.321
0.922	0.846	1.15	1.321
0.922	0.846	1.14	1.312
0.922	0.846	1.14	1.302
0.922	0.846	1.131	1.293
0.922	0.836	1.131	1.283
0.922	0.836	1.121	1.274
0.912	0.836	1.121	1.274
0.912	0.836	1.121	1.274
0.912	0.827	1.121	1.274
0.903	0.827	1.121	1.274
0.893	0.827	1.121	1.274
0.884	0.827	1.121	1.274
0.884	0.827	1.112	1.274
0.874	0.817	1.102	1.264
0.874	0.817	1.102	1.264
0.865	0.817	1.102	1.264
0.865	0.817	1.102	1.255
0.865	0.817	1.102	1.255
0.855	0.808	1.093	1.245
0.855	0.808	1.083	1.245
0.855	0.798	1.083	1.245
0.846	0.798	1.074	1.236
0.846	0.798	1.074	1.236
0.836	0.789	1.064	1.236
0.836	0.779	1.064	1.226
0.827	0.779	1.055	1.226
0.827	0.779	1.055	1.226
0.817	0.779	1.055	1.226
0.808	0.779	1.055	1.217
0.798	0.77	1.055	1.217
0.798	0.77	1.045	1.217
0.789	0.77	1.045	1.217
0.779	0.77	1.045	1.207
0.77	0.77	1.045	1.207
0.77	0.76	1.036	1.207
0.77	0.76	1.036	1.207
0.77	0.76	1.036	1.207
0.77	0.76	1.026	1.198
0.76	0.751	1.026	1.198
0.751	0.751	1.017	1.188
0.751	0.741	1.017	1.188
0.751	0.741	1.017	1.188
0.741	0.741	1.017	1.178
0.741	0.741	1.007	1.178
0.741	0.741	1.007	1.169
0.732	0.732	1.007	1.159
0.732	0.732	1.007	1.159
0.722	0.732	0.998	1.159
0.722	0.732	0.998	1.159
0.722	0.732	0.988	1.159
0.713	0.722	0.988	1.15
0.713	0.722	0.988	1.14
0.713	0.722	0.979	1.14
0.703	0.722	0.979	1.14
0.703	0.722	0.969	1.14
0.703	0.722	0.969	1.14
0.694	0.722	0.969	1.14
0.694	0.713	0.969	1.14
0.694	0.713	0.96	1.14
0.694	0.713	0.96	1.131
0.675	0.703	0.95	1.131
0.675	0.694	0.95	1.121
0.675	0.694	0.95	1.121
0.675	0.694	0.95	1.112
0.665	0.694	0.95	1.112
0.665	0.684	0.941	1.112
0.665	0.684	0.931	1.112
0.665	0.684	0.931	1.102
0.665	0.684	0.931	1.102
0.665	0.684	0.922	1.102
0.665	0.675	0.912	1.102
0.656	0.675	0.912	1.102
0.656	0.675	0.912	1.093
0.646	0.675	0.912	1.093
0.637	0.675	0.912	1.093
0.627	0.675	0.903	1.093
0.627	0.665	0.903	1.093
0.618	0.665	0.893	1.093
0.618	0.665	0.893	1.093
0.608	0.665	0.884	1.093
0.608	0.656	0.884	1.083
0.608	0.656	0.884	1.083
0.608	0.656	0.884	1.074
0.599	0.656	0.874	1.074
0.599	0.656	0.874	1.074
0.589	0.656	0.874	1.074
0.58	0.646	0.865	1.074
0.58	0.637	0.865	1.064
0.58	0.637	0.865	1.064
0.58	0.627	0.865	1.064
0.58	0.627	0.855	1.055
0.58	0.627	0.855	1.055
0.58	0.627	0.855	1.055
0.58	0.627	0.855	1.055
0.57	0.618	0.846	1.055
0.57	0.618	0.846	1.045
0.57	0.618	0.836	1.045
0.57	0.618	0.836	1.045
0.561	0.618	0.836	1.045
0.561	0.608	0.836	1.036
0.561	0.608	0.827	1.036
0.551	0.608	0.827	1.036
0.551	0.608	0.827	1.036
0.542	0.608	0.817	1.036
0.542	0.599	0.817	1.026
0.542	0.589	0.817	1.026
0.532	0.589	0.817	1.026
0.532	0.589	0.808	1.026
0.532	0.589	0.808	1.026
0.532	0.589	0.808	1.026
0.532	0.589	0.808	1.017
0.532	0.589	0.808	1.017
0.523	0.589	0.798	1.017
0.523	0.589	0.798	1.017
0.523	0.589	0.798	1.017
0.523	0.589	0.798	1.017
0.523	0.58	0.789	1.017
0.513	0.58	0.789	1.017
0.513	0.58	0.779	1.017
0.504	0.58	0.779	1.007
0.504	0.58	0.779	1.007
0.504	0.57	0.779	1.007
0.504	0.57	0.77	0.998
0.504	0.57	0.77	0.998
0.504	0.57	0.77	0.998
0.504	0.561	0.77	0.998
0.504	0.561	0.77	0.988
0.504	0.561	0.77	0.979
0.504	0.561	0.76	0.979
0.494	0.561	0.76	0.979
0.494	0.561	0.76	0.979
0.485	0.551	0.751	0.969
0.485	0.551	0.751	0.969
0.485	0.551	0.751	0.969
0.485	0.551	0.751	0.969
0.485	0.551	0.751	0.969
0.485	0.551	0.751	0.96
0.475	0.551	0.751	0.96
0.475	0.551	0.741	0.96
0.475	0.542	0.741	0.96
0.475	0.542	0.732	0.96
0.466	0.542	0.732	0.95
0.466	0.542	0.732	0.95
0.456	0.542	0.722	0.95
0.456	0.542	0.722	0.95
0.456	0.542	0.722	0.941
0.456	0.542	0.713	0.941
0.456	0.542	0.713	0.941
0.456	0.532	0.713	0.941
0.456	0.532	0.713	0.941
0.456	0.532	0.713	0.931
0.456	0.532	0.703	0.931
0.447	0.532	0.703	0.931
0.437	0.532	0.703	0.931
0.437	0.532	0.703	0.931
0.437	0.523	0.703	0.931
0.428	0.523	0.694	0.931
0.428	0.523	0.694	0.931
0.418	0.523	0.694	0.931
0.418	0.523	0.694	0.922
0.418	0.523	0.694	0.922
0.418	0.523	0.684	0.922
0.418	0.523	0.684	0.922
0.409	0.523	0.684	0.922
0.409	0.513	0.684	0.922
0.399	0.513	0.675	0.922
0.399	0.513	0.675	0.922
0.399	0.513	0.675	0.922
0.399	0.513	0.675	0.922
0.399	0.513	0.675	0.922
0.39	0.513	0.665	0.922
0.39	0.513	0.665	0.912
0.39	0.504	0.665	0.912
0.39	0.504	0.665	0.912
0.39	0.504	0.665	0.903
0.39	0.504	0.665	0.903
0.39	0.504	0.656	0.903
0.38	0.504	0.656	0.893
0.38	0.504	0.646	0.893
0.38	0.504	0.637	0.893
0.38	0.494	0.637	0.884
0.38	0.494	0.637	0.884
0.371	0.494	0.637	0.884
0.371	0.494	0.637	0.874
0.371	0.494	0.637	0.874
0.361	0.485	0.627	0.874
0.361	0.485	0.627	0.874
0.361	0.485	0.627	0.874
0.361	0.485	0.627	0.874
0.352	0.485	0.627	0.874
0.352	0.485	0.627	0.874
0.342	0.485	0.627	0.874
0.342	0.475	0.618	0.874
0.333	0.475	0.618	0.865
0.333	0.475	0.618	0.865
0.333	0.475	0.618	0.865
0.333	0.475	0.618	0.865
0.333	0.475	0.618	0.865
0.333	0.466	0.608	0.865
0.333	0.466	0.608	0.855
0.323	0.466	0.608	0.855
0.323	0.466	0.599	0.855
0.323	0.466	0.599	0.855
0.323	0.466	0.589	0.846
0.323	0.456	0.589	0.846
0.323	0.456	0.589	0.846
0.314	0.456	0.58	0.836
0.314	0.456	0.57	0.836
0.304	0.456	0.57	0.836
0.304	0.456	0.57	0.836
0.304	0.447	0.57	0.836
0.304	0.447	0.561	0.836
0.295	0.447	0.561	0.827
0.295	0.447	0.551	0.827
0.295	0.447	0.551	0.827
0.285	0.437	0.551	0.827
0.285	0.437	0.551	0.827
0.285	0.437	0.551	0.827
0.285	0.437	0.542	0.817
0.285	0.437	0.542	0.817
0.285	0.437	0.542	0.817
0.276	0.437	0.542	0.817
0.276	0.437	0.542	0.817
0.276	0.428	0.542	0.817
0.276	0.428	0.532	0.817
0.276	0.428	0.532	0.817
0.276	0.428	0.532	0.808
0.276	0.428	0.532	0.808
0.276	0.418	0.532	0.808
0.266	0.418	0.532	0.808
0.266	0.418	0.532	0.808
0.266	0.418	0.523	0.808
0.266	0.418	0.523	0.808
0.257	0.418	0.523	0.808
0.257	0.418	0.523	0.798
0.257	0.418	0.523	0.798
0.257	0.409	0.523	0.798
0.257	0.409	0.523	0.798
0.247	0.409	0.523	0.798
0.247	0.409	0.513	0.789
0.247	0.409	0.513	0.789
0.247	0.409	0.513	0.789
0.247	0.409	0.513	0.789
0.247	0.409	0.513	0.789
0.238	0.409	0.513	0.789
0.238	0.409	0.513	0.789
0.238	0.399	0.513	0.789
0.238	0.399	0.504	0.779
0.238	0.399	0.504	0.779
0.228	0.399	0.504	0.779
0.228	0.399	0.504	0.779
0.228	0.399	0.504	0.779
0.228	0.399	0.504	0.779
0.228	0.399	0.504	0.779
0.219	0.39	0.504	0.779
0.219	0.39	0.494	0.779
0.219	0.39	0.494	0.77
0.219	0.39	0.494	0.77
0.219	0.39	0.494	0.77
0.219	0.39	0.494	0.77
0.219	0.39	0.494	0.77
0.219	0.39	0.494	0.77
0.219	0.38	0.494	0.77
0.209	0.38	0.494	0.77
0.209	0.38	0.494	0.76
0.209	0.38	0.485	0.76
0.209	0.38	0.485	0.76
0.209	0.38	0.485	0.76
0.209	0.38	0.485	0.76
0.209	0.38	0.475	0.76
0.209	0.38	0.475	0.76
0.209	0.38	0.475	0.76
0.209	0.371	0.475	0.751
0.209	0.371	0.475	0.751
0.2	0.371	0.475	0.751
0.2	0.371	0.475	0.751
0.2	0.371	0.466	0.751
0.2	0.371	0.466	0.751
0.2	0.371	0.466	0.751
0.2	0.371	0.466	0.751
0.2	0.371	0.466	0.751
0.2	0.361	0.466	0.741
0.2	0.361	0.456	0.741
0.19	0.352	0.456	0.741
0.19	0.352	0.456	0.741
0.19	0.352	0.456	0.741
0.19	0.352	0.456	0.741
0.19	0.352	0.456	0.741
0.19	0.352	0.456	0.732
0.19	0.352	0.456	0.732
0.19	0.352	0.456	0.732
0.181	0.352	0.447	0.732
0.181	0.342	0.447	0.732
0.181	0.342	0.447	0.732
0.181	0.342	0.447	0.732
0.181	0.342	0.447	0.732
0.181	0.342	0.447	0.732
0.171	0.342	0.447	0.722
0.171	0.342	0.447	0.722
0.171	0.342	0.437	0.722
0.171	0.342	0.437	0.722
0.171	0.333	0.437	0.722
0.171	0.333	0.437	0.722
0.171	0.333	0.437	0.722
0.171	0.333	0.437	0.722
0.171	0.333	0.437	0.722
0.162	0.333	0.437	0.722
0.162	0.333	0.437	0.713
0.162	0.333	0.437	0.713
0.162	0.333	0.437	0.713
0.162	0.333	0.428	0.713
0.152	0.323	0.428	0.703
0.152	0.323	0.428	0.703
0.152	0.323	0.428	0.703
0.152	0.323	0.428	0.703
0.152	0.323	0.428	0.703
0.152	0.323	0.418	0.703
0.152	0.323	0.418	0.694
0.152	0.323	0.418	0.694
0.143	0.323	0.418	0.694
0.143	0.323	0.418	0.694
0.143	0.323	0.409	0.684
0.143	0.323	0.409	0.684
0.143	0.323	0.409	0.684
0.143	0.323	0.409	0.684
0.143	0.323	0.409	0.684
0.143	0.323	0.409	0.684
0.143	0.314	0.399	0.684
0.143	0.314	0.399	0.684
0.133	0.314	0.399	0.684
0.133	0.314	0.399	0.675
0.133	0.314	0.399	0.675
0.133	0.304	0.399	0.675
0.133	0.304	0.399	0.675
0.133	0.304	0.399	0.675
0.133	0.304	0.399	0.675
0.124	0.304	0.39	0.675
0.124	0.304	0.39	0.665
0.124	0.304	0.39	0.665
0.124	0.304	0.39	0.665
0.124	0.295	0.39	0.665
0.124	0.295	0.39	0.665
0.124	0.295	0.39	0.665
0.124	0.295	0.39	0.656
0.124	0.295	0.39	0.656
0.124	0.295	0.39	0.656
0.124	0.295	0.38	0.656
0.124	0.295	0.38	0.656
0.124	0.285	0.38	0.656
0.124	0.285	0.38	0.656
0.124	0.285	0.38	0.656
0.124	0.285	0.371	0.646
0.124	0.285	0.371	0.646
0.114	0.285	0.371	0.646
0.114	0.285	0.371	0.646
0.114	0.285	0.371	0.646
0.114	0.285	0.371	0.646
0.114	0.276	0.371	0.646
0.114	0.276	0.371	0.646
0.114	0.276	0.371	0.646
0.114	0.276	0.361	0.637
0.114	0.276	0.361	0.637
0.114	0.276	0.361	0.637
0.114	0.276	0.361	0.637
0.114	0.276	0.361	0.637
0.105	0.276	0.361	0.637
0.105	0.276	0.361	0.637
0.105	0.276	0.361	0.637
0.105	0.276	0.361	0.637
0.105	0.276	0.361	0.637
0.105	0.276	0.361	0.637
0.105	0.276	0.361	0.627
0.095	0.276	0.361	0.627
0.095	0.266	0.361	0.627
0.095	0.266	0.352	0.627
0.095	0.266	0.352	0.627
0.095	0.266	0.352	0.627
0.095	0.266	0.352	0.627
0.095	0.266	0.352	0.627
0.095	0.266	0.352	0.618
0.095	0.266	0.352	0.618
0.086	0.266	0.352	0.618
0.086	0.266	0.352	0.618
0.086	0.266	0.342	0.618
0.086	0.257	0.342	0.618
0.086	0.257	0.342	0.618
0.086	0.257	0.342	0.608
0.086	0.257	0.342	0.608
0.086	0.257	0.342	0.608
0.086	0.257	0.342	0.608
0.086	0.257	0.342	0.608
0.076	0.257	0.342	0.608
0.076	0.257	0.342	0.608
0.076	0.257	0.342	0.608
0.076	0.247	0.333	0.608
0.076	0.247	0.333	0.608
0.076	0.247	0.333	0.608
0.076	0.247	0.333	0.608
0.076	0.247	0.333	0.608
0.076	0.247	0.333	0.599
0.076	0.247	0.333	0.599
0.076	0.247	0.333	0.599
0.076	0.247	0.333	0.599
0.076	0.247	0.333	0.599
0.076	0.247	0.333	0.599
0.076	0.238	0.323	0.599
0.067	0.238	0.323	0.599
0.067	0.238	0.323	0.599
0.067	0.238	0.323	0.599
0.067	0.238	0.323	0.599
0.067	0.238	0.323	0.599
0.067	0.238	0.323	0.589
0.067	0.238	0.323	0.589
0.067	0.238	0.323	0.589
0.067	0.238	0.314	0.589
0.067	0.238	0.314	0.589
0.067	0.238	0.314	0.589
0.067	0.238	0.314	0.589
0.067	0.228	0.314	0.589
0.067	0.228	0.314	0.589
0.067	0.228	0.314	0.589
0.067	0.228	0.314	0.589
0.067	0.228	0.314	0.589
0.067	0.228	0.314	0.589
0.057	0.228	0.314	0.58
0.057	0.228	0.314	0.58
0.057	0.219	0.314	0.58
0.057	0.219	0.314	0.58
0.057	0.219	0.304	0.58
0.057	0.219	0.304	0.58
0.057	0.219	0.304	0.58
0.057	0.219	0.304	0.58
0.057	0.219	0.304	0.58
0.057	0.219	0.304	0.58
0.057	0.219	0.304	0.58
0.057	0.219	0.304	0.57
0.057	0.219	0.304	0.57
0.057	0.209	0.304	0.57
0.057	0.209	0.304	0.57
0.057	0.209	0.304	0.57
0.057	0.209	0.304	0.57
0.048	0.209	0.295	0.57
0.048	0.209	0.295	0.57
0.048	0.209	0.295	0.57
0.048	0.209	0.295	0.57
0.048	0.209	0.295	0.561
0.048	0.209	0.295	0.561
0.048	0.209	0.295	0.561
0.048	0.209	0.295	0.561
0.048	0.209	0.295	0.561
0.048	0.209	0.295	0.561
0.048	0.209	0.295	0.561
0.048	0.209	0.295	0.561
0.048	0.2	0.295	0.551
0.048	0.2	0.295	0.551
0.048	0.2	0.295	0.551
0.048	0.2	0.295	0.551
0.048	0.2	0.295	0.551
0.048	0.2	0.295	0.551
0.048	0.2	0.295	0.551
0.048	0.2	0.285	0.551
0.048	0.2	0.285	0.551
0.048	0.2	0.285	0.551
0.048	0.19	0.285	0.551
0.048	0.19	0.285	0.542
0.048	0.19	0.285	0.542
0.048	0.19	0.285	0.542
0.048	0.19	0.285	0.542
0.048	0.19	0.285	0.542
0.048	0.19	0.285	0.542
0.048	0.19	0.285	0.542
0.048	0.181	0.285	0.542
0.048	0.181	0.285	0.542
0.038	0.181	0.285	0.542
0.038	0.181	0.285	0.542
0.038	0.181	0.285	0.542
0.038	0.181	0.285	0.542
0.038	0.181	0.276	0.542
0.038	0.181	0.276	0.542
0.038	0.181	0.276	0.542
0.038	0.181	0.276	0.542
0.038	0.181	0.276	0.532
0.038	0.181	0.276	0.532
0.038	0.181	0.276	0.532
0.038	0.181	0.276	0.532
0.038	0.181	0.276	0.532
0.038	0.181	0.276	0.532
0.038	0.181	0.276	0.532
0.038	0.171	0.276	0.532
0.038	0.171	0.276	0.532
0.038	0.171	0.276	0.523
0.038	0.171	0.276	0.523
0.038	0.171	0.266	0.523
0.038	0.171	0.266	0.523
0.038	0.171	0.266	0.523
0.038	0.171	0.266	0.523
0.038	0.171	0.266	0.523
0.038	0.171	0.266	0.523
0.038	0.171	0.266	0.523
0.038	0.171	0.266	0.523
0.038	0.171	0.266	0.523
0.038	0.162	0.266	0.523
0.038	0.162	0.266	0.523
0.038	0.162	0.266	0.523
0.038	0.162	0.266	0.513
0.038	0.162	0.266	0.513
0.038	0.162	0.266	0.513
0.038	0.162	0.266	0.513
0.038	0.162	0.266	0.513
0.038	0.162	0.266	0.513
0.038	0.162	0.257	0.513
0.038	0.162	0.257	0.513
0.038	0.162	0.257	0.513
0.029	0.162	0.257	0.513
0.029	0.162	0.257	0.513
0.029	0.162	0.257	0.513
0.029	0.162	0.257	0.504
0.029	0.162	0.257	0.504
0.029	0.162	0.257	0.504
0.029	0.162	0.257	0.504
0.029	0.152	0.257	0.504
0.029	0.152	0.247	0.504
0.029	0.152	0.247	0.504
0.029	0.152	0.247	0.504
0.029	0.152	0.247	0.504
0.029	0.152	0.247	0.504
0.029	0.152	0.247	0.504
0.029	0.152	0.247	0.504
0.029	0.152	0.247	0.494
0.029	0.152	0.247	0.494
0.029	0.152	0.247	0.494
0.029	0.152	0.247	0.494
0.029	0.152	0.238	0.494
0.029	0.143	0.238	0.494
0.029	0.143	0.238	0.494
0.029	0.143	0.238	0.494
0.029	0.143	0.238	0.494
0.029	0.143	0.238	0.494
0.029	0.143	0.238	0.494
0.029	0.143	0.238	0.494
0.029	0.143	0.238	0.494
0.029	0.143	0.238	0.485
0.029	0.143	0.238	0.485
0.029	0.143	0.238	0.485
0.029	0.143	0.238	0.485
0.029	0.143	0.238	0.485
0.029	0.133	0.228	0.485
0.029	0.133	0.228	0.485
0.029	0.133	0.228	0.485
0.029	0.133	0.228	0.485
0.029	0.133	0.228	0.485
0.029	0.133	0.228	0.485
0.029	0.133	0.228	0.485
0.029	0.133	0.228	0.485
0.029	0.133	0.228	0.475
0.029	0.133	0.228	0.475
0.029	0.133	0.228	0.475
0.029	0.133	0.228	0.475
0.019	0.133	0.228	0.475
0.019	0.133	0.228	0.475
0.019	0.133	0.228	0.475
0.019	0.133	0.219	0.475
0.019	0.133	0.219	0.466
0.019	0.133	0.219	0.466
0.019	0.124	0.219	0.466
0.019	0.124	0.219	0.466
0.019	0.124	0.219	0.466
0.019	0.124	0.219	0.466
0.019	0.124	0.219	0.466
0.019	0.124	0.219	0.466
0.019	0.124	0.219	0.466
0.019	0.124	0.219	0.466
0.019	0.124	0.219	0.466
0.019	0.124	0.219	0.466
0.019	0.124	0.219	0.456
0.019	0.124	0.219	0.456
0.019	0.124	0.219	0.456
0.019	0.124	0.219	0.456
0.019	0.124	0.219	0.456
0.019	0.124	0.219	0.456
0.019	0.124	0.219	0.456
0.019	0.124	0.209	0.456
0.019	0.124	0.209	0.456
0.019	0.124	0.209	0.456
0.019	0.124	0.209	0.456
0.019	0.114	0.209	0.456
0.019	0.114	0.209	0.456
0.019	0.114	0.209	0.456
0.019	0.114	0.209	0.456
0.019	0.114	0.209	0.456
0.019	0.114	0.209	0.456
0.019	0.114	0.209	0.456
0.019	0.114	0.209	0.456
0.019	0.114	0.209	0.447
0.019	0.114	0.209	0.447
0.019	0.114	0.209	0.447
0.019	0.114	0.209	0.447
0.019	0.114	0.209	0.447
0.019	0.114	0.209	0.447
0.019	0.105	0.209	0.447
0.019	0.105	0.209	0.447
0.019	0.105	0.2	0.447
0.019	0.105	0.2	0.447
0.019	0.105	0.2	0.447
0.019	0.105	0.2	0.447
0.019	0.105	0.2	0.447
0.019	0.105	0.2	0.447
0.019	0.105	0.2	0.447
0.019	0.105	0.2	0.447
0.019	0.105	0.2	0.447
0.019	0.105	0.2	0.447
0.019	0.105	0.19	0.447
0.019	0.095	0.19	0.447
0.019	0.095	0.19	0.447
0.019	0.095	0.19	0.437
0.019	0.095	0.19	0.437
0.019	0.095	0.19	0.437
0.019	0.095	0.19	0.437
0.019	0.095	0.19	0.437
0.019	0.095	0.19	0.437
0.019	0.095	0.19	0.437
0.019	0.095	0.19	0.437
0.019	0.095	0.181	0.437
0.019	0.095	0.181	0.437
0.019	0.086	0.181	0.437
0.019	0.086	0.181	0.437
0.019	0.086	0.181	0.437
0.019	0.086	0.181	0.437
0.019	0.086	0.181	0.437
0.019	0.086	0.181	0.437
0.019	0.086	0.181	0.437
0.019	0.086	0.181	0.437
0.019	0.086	0.181	0.437
0.019	0.086	0.181	0.437
0.019	0.086	0.181	0.437
0.019	0.086	0.181	0.437
0.019	0.086	0.181	0.437
0.019	0.086	0.181	0.428
0.019	0.086	0.181	0.428
0.019	0.086	0.181	0.428
0.019	0.086	0.181	0.428
0.019	0.086	0.181	0.428
0.019	0.086	0.181	0.428
0.019	0.086	0.181	0.428
0.019	0.076	0.181	0.428
0.019	0.076	0.181	0.428
0.019	0.076	0.181	0.428
0.019	0.076	0.171	0.428
0.019	0.076	0.171	0.418
0.019	0.076	0.171	0.418
0.019	0.076	0.171	0.418
0.019	0.076	0.171	0.418
0.019	0.076	0.171	0.418
0.019	0.076	0.171	0.418
0.019	0.076	0.171	0.418
0.019	0.076	0.171	0.418
0.019	0.076	0.171	0.418
0.019	0.076	0.171	0.418
0.019	0.067	0.171	0.418
0.019	0.067	0.171	0.418
0.019	0.067	0.171	0.418
0.019	0.067	0.171	0.418
0.019	0.067	0.171	0.418
0.019	0.067	0.171	0.418
0.019	0.067	0.171	0.418
0.019	0.067	0.171	0.418
0.019	0.067	0.171	0.418
0.019	0.067	0.171	0.418
0.019	0.067	0.171	0.418
0.019	0.067	0.162	0.418
	0.067	0.162	0.418
	0.067	0.162	0.418
	0.067	0.162	0.418
	0.067	0.162	0.418
	0.057	0.162	0.409
	0.057	0.162	0.409
	0.057	0.162	0.409
	0.057	0.162	0.409
	0.057	0.162	0.409
	0.057	0.162	0.409
	0.057	0.162	0.409
	0.057	0.162	0.409
	0.057	0.162	0.409
	0.057	0.162	0.409
	0.057	0.162	0.409
	0.057	0.162	0.409
	0.057	0.162	0.409
	0.057	0.162	0.409
	0.057	0.162	0.409
	0.057	0.162	0.409
	0.057	0.162	0.409
	0.057	0.162	0.409
	0.057	0.152	0.399
	0.048	0.152	0.399
	0.048	0.152	0.399
	0.048	0.152	0.399
	0.048	0.152	0.399
	0.048	0.152	0.399
	0.048	0.152	0.399
	0.048	0.152	0.399
	0.048	0.152	0.399
	0.048	0.152	0.399
	0.048	0.152	0.399
	0.048	0.152	0.399
	0.048	0.152	0.399
	0.048	0.152	0.399
	0.048	0.152	0.399
	0.048	0.152	0.399
	0.048	0.152	0.399
	0.048	0.152	0.399
	0.048	0.152	0.399
	0.048	0.143	0.399
	0.048	0.143	0.399
	0.048	0.143	0.399
	0.048	0.143	0.399
	0.048	0.143	0.39
	0.048	0.143	0.39
	0.048	0.143	0.39
	0.048	0.143	0.39
	0.048	0.143	0.39
	0.038	0.143	0.39
	0.038	0.143	0.39
	0.038	0.143	0.39
	0.038	0.143	0.39
	0.038	0.143	0.39
	0.038	0.143	0.39
	0.038	0.143	0.39
	0.038	0.143	0.39
	0.038	0.143	0.39
	0.038	0.143	0.39
	0.038	0.133	0.39
	0.038	0.133	0.39
	0.038	0.133	0.38
	0.038	0.133	0.38
	0.038	0.133	0.38
	0.038	0.133	0.38
	0.038	0.133	0.38
	0.038	0.133	0.38
	0.038	0.133	0.38
	0.038	0.133	0.38
	0.038	0.133	0.38
	0.038	0.133	0.38
	0.038	0.133	0.38
	0.038	0.133	0.38
	0.038	0.133	0.38
	0.038	0.133	0.38
	0.038	0.133	0.38
	0.038	0.133	0.38
	0.038	0.133	0.38
	0.038	0.124	0.371
	0.038	0.124	0.371
	0.038	0.124	0.371
	0.038	0.124	0.371
	0.038	0.124	0.371
	0.038	0.124	0.371
	0.038	0.124	0.371
	0.038	0.124	0.371
	0.038	0.124	0.371
	0.038	0.124	0.371
	0.038	0.124	0.371
	0.038	0.124	0.371
	0.038	0.124	0.371
	0.038	0.124	0.371
	0.038	0.124	0.371
	0.038	0.124	0.371
	0.029	0.124	0.371
	0.029	0.124	0.371
	0.029	0.124	0.361
	0.029	0.124	0.361
	0.029	0.124	0.361
	0.029	0.124	0.361
	0.029	0.114	0.361
	0.029	0.114	0.361
	0.029	0.114	0.361
	0.029	0.114	0.361
	0.029	0.114	0.361
	0.029	0.114	0.361
	0.029	0.114	0.361
	0.029	0.114	0.361
	0.029	0.114	0.361
	0.029	0.114	0.361
	0.029	0.114	0.361
	0.029	0.114	0.361
	0.029	0.114	0.361
	0.029	0.114	0.361
	0.029	0.114	0.361
	0.029	0.114	0.361
	0.029	0.114	0.361
	0.029	0.114	0.361
	0.029	0.105	0.361
	0.029	0.105	0.361
	0.029	0.105	0.361
	0.029	0.105	0.361
	0.029	0.105	0.361
	0.029	0.105	0.352
	0.029	0.105	0.352
	0.029	0.105	0.352
	0.029	0.105	0.352
	0.029	0.105	0.352
	0.029	0.105	0.352
	0.029	0.105	0.352
	0.029	0.105	0.352
	0.029	0.095	0.352
	0.029	0.095	0.352
	0.029	0.095	0.352
	0.029	0.095	0.352
	0.029	0.095	0.352
	0.029	0.095	0.352
	0.029	0.095	0.352
	0.029	0.095	0.352
	0.029	0.095	0.352
	0.029	0.095	0.352
	0.029	0.095	0.352
	0.029	0.095	0.342
	0.029	0.095	0.342
	0.029	0.095	0.342
	0.029	0.095	0.342
	0.029	0.095	0.342
	0.029	0.095	0.342
	0.029	0.095	0.342
	0.029	0.095	0.342
	0.029	0.095	0.342
	0.029	0.095	0.342
	0.029	0.095	0.342
	0.029	0.095	0.342
	0.029	0.095	0.342
	0.029	0.095	0.342
	0.029	0.095	0.342
	0.029	0.095	0.342
	0.029	0.095	0.342
	0.029	0.086	0.342
	0.029	0.086	0.342
	0.029	0.086	0.342
	0.029	0.086	0.333
	0.029	0.086	0.333
	0.029	0.086	0.333
	0.029	0.086	0.333
	0.029	0.086	0.333
	0.029	0.086	0.333
	0.029	0.086	0.333
	0.029	0.086	0.333
	0.029	0.086	0.333
	0.029	0.086	0.333
	0.029	0.086	0.333
	0.019	0.086	0.333
	0.019	0.086	0.333
	0.019	0.086	0.333
	0.019	0.086	0.333
	0.019	0.086	0.333
	0.019	0.086	0.333
	0.019	0.086	0.333
	0.019	0.086	0.333
	0.019	0.086	0.333
	0.019	0.086	0.333
	0.019	0.086	0.333
	0.019	0.086	0.333
	0.019	0.086	0.333
	0.019	0.086	0.323
	0.019	0.086	0.323
	0.019	0.086	0.323
	0.019	0.086	0.323
	0.019	0.086	0.323
	0.019	0.086	0.323
	0.019	0.076	0.323
	0.019	0.076	0.323
	0.019	0.076	0.323
	0.019	0.076	0.323
	0.019	0.076	0.323
	0.019	0.076	0.323
	0.019	0.076	0.323
	0.019	0.076	0.323
	0.019	0.076	0.323
	0.019	0.076	0.323
	0.019	0.076	0.323
	0.019	0.076	0.323
	0.019	0.076	0.323
	0.019	0.076	0.314
	0.019	0.076	0.314
	0.019	0.076	0.314
	0.019	0.076	0.314
	0.019	0.076	0.314
	0.019	0.076	0.314
	0.019	0.076	0.314
	0.019	0.076	0.314
	0.019	0.076	0.314
	0.019	0.076	0.314
	0.019	0.076	0.314
	0.019	0.076	0.314
	0.019	0.076	0.314
	0.019	0.076	0.314
	0.019	0.076	0.314
	0.019	0.076	0.314
	0.019	0.076	0.304
	0.019	0.076	0.304
	0.019	0.076	0.304
	0.019	0.076	0.304
	0.019	0.067	0.304
	0.019	0.067	0.304
	0.019	0.067	0.304
	0.019	0.067	0.304
	0.019	0.067	0.304
	0.019	0.067	0.304
	0.019	0.067	0.304
	0.019	0.067	0.304
	0.019	0.067	0.304
	0.019	0.067	0.304
	0.019	0.067	0.304
	0.019	0.067	0.304
	0.019	0.067	0.304
	0.019	0.067	0.304
	0.019	0.067	0.304
	0.019	0.067	0.304
	0.019	0.067	0.304
	0.019	0.067	0.304
	0.019	0.067	0.304
	0.019	0.067	0.304
	0.019	0.067	0.304
	0.019	0.067	0.304
	0.019	0.067	0.304
	0.019	0.067	0.304
	0.019	0.067	0.304
	0.019	0.067	0.304
	0.019	0.067	0.304
	0.019	0.067	0.295
	0.019	0.067	0.295
	0.019	0.067	0.295
	0.019	0.067	0.295
	0.019	0.067	0.295
	0.019	0.057	0.295
	0.019	0.057	0.295
	0.019	0.057	0.295
	0.019	0.057	0.295
	0.019	0.057	0.295
	0.019	0.057	0.295
	0.019	0.057	0.295
	0.019	0.057	0.295
	0.019	0.057	0.295
	0.019	0.057	0.295
	0.019	0.057	0.295
	0.019	0.057	0.295
	0.019	0.057	0.285
	0.019	0.057	0.285
	0.019	0.057	0.285
	0.019	0.057	0.285
	0.019	0.057	0.285
	0.019	0.057	0.285
	0.019	0.057	0.285
	0.019	0.057	0.285
	0.019	0.057	0.285
	0.019	0.057	0.285
	0.019	0.057	0.285
	0.019	0.057	0.285
	0.019	0.057	0.285
	0.019	0.057	0.285
	0.019	0.057	0.285
	0.019	0.057	0.285
	0.019	0.057	0.285
	0.019	0.057	0.285
	0.019	0.057	0.285
	0.019	0.057	0.285
	0.019	0.057	0.285
	0.019	0.057	0.285
	0.019	0.057	0.285
	0.019	0.057	0.285
	0.019	0.057	0.285
	0.019	0.057	0.285
	0.019	0.057	0.285
	0.019	0.057	0.285
	0.019	0.057	0.285
	0.019	0.057	0.285
	0.019	0.057	0.285
	0.019	0.057	0.285
	0.019	0.057	0.285
	0.019	0.048	0.285
	0.019	0.048	0.285
	0.019	0.048	0.285
	0.019	0.048	0.276
	0.019	0.048	0.276
	0.019	0.048	0.276
	0.019	0.048	0.276
	0.019	0.048	0.276
	0.019	0.048	0.276
	0.019	0.048	0.276
	0.019	0.048	0.276
	0.019	0.048	0.276
	0.019	0.048	0.276
	0.019	0.048	0.276
	0.019	0.048	0.276
	0.019	0.048	0.276
	0.019	0.048	0.276
	0.019	0.048	0.276
	0.019	0.048	0.276
	0.019	0.048	0.276
	0.019	0.048	0.276
	0.019	0.048	0.276
	0.019	0.048	0.276
	0.019	0.048	0.276
	0.019	0.048	0.276
	0.019	0.048	0.276
	0.019	0.048	0.276
	0.019	0.048	0.266
	0.019	0.048	0.266
	0.019	0.048	0.266
		0.048	0.266
		0.048	0.266
		0.048	0.266
		0.048	0.266
		0.048	0.266
		0.048	0.266
		0.048	0.266
		0.048	0.266
		0.048	0.266
		0.048	0.266
		0.048	0.266
		0.048	0.266
		0.048	0.266
		0.048	0.266
		0.048	0.266
		0.048	0.266
		0.048	0.266
		0.048	0.266
		0.048	0.266
		0.048	0.266
		0.048	0.266
		0.048	0.266
		0.048	0.266
		0.048	0.266
		0.048	0.266
		0.048	0.266
		0.048	0.257
		0.048	0.257
		0.048	0.257
		0.048	0.257
		0.038	0.257
		0.038	0.257
		0.038	0.257
		0.038	0.257
		0.038	0.257
		0.038	0.257
		0.038	0.257
		0.038	0.257
		0.038	0.257
		0.038	0.257
		0.038	0.257
		0.038	0.257
		0.038	0.257
		0.038	0.257
		0.038	0.257
		0.038	0.257
		0.038	0.257
		0.038	0.257
		0.038	0.257
		0.038	0.257
		0.038	0.257
		0.038	0.247
		0.038	0.247
		0.038	0.247
		0.038	0.247
		0.038	0.247
		0.038	0.247
		0.038	0.247
		0.038	0.247
		0.038	0.247
		0.038	0.247
		0.038	0.247
		0.038	0.247
		0.038	0.247
		0.038	0.247
		0.038	0.247
		0.038	0.247
		0.038	0.247
		0.038	0.247
		0.038	0.247
		0.038	0.238
		0.038	0.238
		0.038	0.238
		0.038	0.238
		0.038	0.238
		0.038	0.238
		0.038	0.238
		0.038	0.238
		0.038	0.238
		0.038	0.238
		0.038	0.238
		0.038	0.238
		0.038	0.238
		0.038	0.238
		0.038	0.238
		0.038	0.238
		0.038	0.238
		0.038	0.238
		0.038	0.238
		0.038	0.238
		0.038	0.238
		0.038	0.238
		0.038	0.238
		0.038	0.238
		0.038	0.238
		0.038	0.238
		0.038	0.238
		0.038	0.238
		0.038	0.238
		0.038	0.238
		0.038	0.238
		0.038	0.238
		0.038	0.238
		0.038	0.238
		0.038	0.238
		0.038	0.238
		0.038	0.228
		0.038	0.228
		0.038	0.228
		0.038	0.228
		0.038	0.228
		0.038	0.228
		0.038	0.228
		0.038	0.228
		0.038	0.228
		0.038	0.228
		0.038	0.228
		0.038	0.228
		0.038	0.228
		0.038	0.228
		0.038	0.228
		0.038	0.228
		0.038	0.228
		0.038	0.228
		0.038	0.228
		0.038	0.228
		0.038	0.228
		0.038	0.228
		0.038	0.219
		0.038	0.219
		0.038	0.219
		0.029	0.219
		0.029	0.219
		0.029	0.219
		0.029	0.219
		0.029	0.219
		0.029	0.219
		0.029	0.219
		0.029	0.219
		0.029	0.219
		0.029	0.219
		0.029	0.219
		0.029	0.219
		0.029	0.219
		0.029	0.219
		0.029	0.219
		0.029	0.219
		0.029	0.219
		0.029	0.219
		0.029	0.219
		0.029	0.219
		0.029	0.219
		0.029	0.219
		0.029	0.219
		0.029	0.219
		0.029	0.219
		0.029	0.219
		0.029	0.219
		0.029	0.219
		0.029	0.209
		0.029	0.209
		0.029	0.209
		0.029	0.209
		0.029	0.209
		0.029	0.209
		0.029	0.209
		0.029	0.209
		0.029	0.209
		0.029	0.209
		0.029	0.209
		0.029	0.209
		0.029	0.209
		0.029	0.209
		0.029	0.209
		0.029	0.209
		0.029	0.209
		0.029	0.209
		0.029	0.209
		0.029	0.209
		0.029	0.209
		0.029	0.209
		0.029	0.209
		0.029	0.209
		0.029	0.209
		0.029	0.209
		0.029	0.209
		0.029	0.209
		0.029	0.209
		0.029	0.209
		0.029	0.209
		0.029	0.209
		0.029	0.2
		0.029	0.2
		0.029	0.2
		0.029	0.2
		0.029	0.2
		0.029	0.2
		0.029	0.2
		0.029	0.2
		0.029	0.2
		0.029	0.2
		0.029	0.2
		0.029	0.2
		0.029	0.2
		0.029	0.2
		0.029	0.2
		0.029	0.2
		0.029	0.2
		0.029	0.2
		0.029	0.2
		0.029	0.2
		0.029	0.2
		0.029	0.2
		0.029	0.2
		0.029	0.2
		0.029	0.2
		0.029	0.2
		0.029	0.2
		0.029	0.2
		0.029	0.19
		0.029	0.19
		0.029	0.19
		0.029	0.19
		0.029	0.19
		0.029	0.19
		0.029	0.19
		0.029	0.19
		0.029	0.19
		0.029	0.19
		0.029	0.19
		0.029	0.19
		0.029	0.19
		0.029	0.19
		0.029	0.19
		0.029	0.19
		0.029	0.19
		0.029	0.19
		0.029	0.19
		0.029	0.19
		0.029	0.19
		0.029	0.19
		0.029	0.19
		0.029	0.19
		0.029	0.19
		0.029	0.19
		0.029	0.19
		0.029	0.19
		0.029	0.181
		0.029	0.181
		0.029	0.181
		0.029	0.181
		0.029	0.181
		0.029	0.181
		0.029	0.181
		0.029	0.181
		0.029	0.181
		0.029	0.181
		0.029	0.181
		0.029	0.181
		0.029	0.181
		0.029	0.181
		0.029	0.181
		0.029	0.181
		0.029	0.181
		0.029	0.181
		0.029	0.181
		0.029	0.181
		0.029	0.181
		0.029	0.181
		0.029	0.181
		0.029	0.181
		0.029	0.181
		0.029	0.181
		0.029	0.181
		0.029	0.181
		0.029	0.171
		0.029	0.171
		0.029	0.171
		0.029	0.171
		0.029	0.171
		0.029	0.171
		0.029	0.171
		0.029	0.171
		0.029	0.171
		0.029	0.171
		0.029	0.171
		0.029	0.171
		0.029	0.171
		0.029	0.171
		0.029	0.171
		0.029	0.171
		0.029	0.171
		0.029	0.171
		0.029	0.171
		0.029	0.171
		0.029	0.171
		0.029	0.171
		0.029	0.171
		0.029	0.171
		0.029	0.171
		0.029	0.171
		0.029	0.171
		0.029	0.171
		0.029	0.162
		0.029	0.162
		0.029	0.162
		0.029	0.162
		0.029	0.162
		0.019	0.162
		0.019	0.162
		0.019	0.162
		0.019	0.162
		0.019	0.162
		0.019	0.162
		0.019	0.162
		0.019	0.162
		0.019	0.162
		0.019	0.162
		0.019	0.162
		0.019	0.162
		0.019	0.162
		0.019	0.162
		0.019	0.162
		0.019	0.162
		0.019	0.162
		0.019	0.162
		0.019	0.162
		0.019	0.162
		0.019	0.152
		0.019	0.152
		0.019	0.152
		0.019	0.152
		0.019	0.152
		0.019	0.152
		0.019	0.152
		0.019	0.152
		0.019	0.152
		0.019	0.152
		0.019	0.152
		0.019	0.152
		0.019	0.152
		0.019	0.152
		0.019	0.152
		0.019	0.152
		0.019	0.152
		0.019	0.152
		0.019	0.152
		0.019	0.152
		0.019	0.152
		0.019	0.152
		0.019	0.152
		0.019	0.152
		0.019	0.152
		0.019	0.152
		0.019	0.152
		0.019	0.143
		0.019	0.143
		0.019	0.143
		0.019	0.143
		0.019	0.143
		0.019	0.143
		0.019	0.143
		0.019	0.143
		0.019	0.143
		0.019	0.143
		0.019	0.143
		0.019	0.143
		0.019	0.143
		0.019	0.143
		0.019	0.143
		0.019	0.143
		0.019	0.143
		0.019	0.143
		0.019	0.143
		0.019	0.143
		0.019	0.143
		0.019	0.143
		0.019	0.143
		0.019	0.143
		0.019	0.143
		0.019	0.133
		0.019	0.133
		0.019	0.133
		0.019	0.133
		0.019	0.133
		0.019	0.133
		0.019	0.133
		0.019	0.133
		0.019	0.133
		0.019	0.133
		0.019	0.133
		0.019	0.133
		0.019	0.133
		0.019	0.133
		0.019	0.133
		0.019	0.133
		0.019	0.133
		0.019	0.133
		0.019	0.133
		0.019	0.133
		0.019	0.133
		0.019	0.133
		0.019	0.133
		0.019	0.133
		0.019	0.133
		0.019	0.133
		0.019	0.133
		0.019	0.133
		0.019	0.133
		0.019	0.133
		0.019	0.133
		0.019	0.133
		0.019	0.133
		0.019	0.133
		0.019	0.124
		0.019	0.124
		0.019	0.124
		0.019	0.124
		0.019	0.124
		0.019	0.124
		0.019	0.124
		0.019	0.124
		0.019	0.124
		0.019	0.124
		0.019	0.124
		0.019	0.124
		0.019	0.124
		0.019	0.124
		0.019	0.124
		0.019	0.124
		0.019	0.124
		0.019	0.124
		0.019	0.124
		0.019	0.124
		0.019	0.124
		0.019	0.124
		0.019	0.114
		0.019	0.114
		0.019	0.114
		0.019	0.114
		0.019	0.114
		0.019	0.114
		0.019	0.114
		0.019	0.114
		0.019	0.114
		0.019	0.114
		0.019	0.114
		0.019	0.114
		0.019	0.114
		0.019	0.114
		0.019	0.114
		0.019	0.114
		0.019	0.114
		0.019	0.114
		0.019	0.114
		0.019	0.114
		0.019	0.114
		0.019	0.114
		0.019	0.114
		0.019	0.114
		0.019	0.114
		0.019	0.114
		0.019	0.114
		0.019	0.114
		0.019	0.114
		0.019	0.114
		0.019	0.114
		0.019	0.114
		0.019	0.114
		0.019	0.114
		0.019	0.114
		0.019	0.114
		0.019	0.114
		0.019	0.105
		0.019	0.105
		0.019	0.105
		0.019	0.105
		0.019	0.105
		0.019	0.105
		0.019	0.105
		0.019	0.105
		0.019	0.105
		0.019	0.105
		0.019	0.105
		0.019	0.105
		0.019	0.105
		0.019	0.105
		0.019	0.105
		0.019	0.105
		0.019	0.105
		0.019	0.105
		0.019	0.105
		0.019	0.105
		0.019	0.105
		0.019	0.105
		0.019	0.105
		0.019	0.105
		0.019	0.105
		0.019	0.105
		0.019	0.105
		0.019	0.105
		0.019	0.105
		0.019	0.105
		0.019	0.105
		0.019	0.105
		0.019	0.105
		0.019	0.105
		0.019	0.105
		0.019	0.105
		0.019	0.105
		0.019	0.105
		0.019	0.095
		0.019	0.095
		0.019	0.095
		0.019	0.095
		0.019	0.095
		0.019	0.095
		0.019	0.095
		0.019	0.095
		0.019	0.095
		0.019	0.095
		0.019	0.095
		0.019	0.095
		0.019	0.095
		0.019	0.095
		0.019	0.095
		0.019	0.095
		0.019	0.095
		0.019	0.095
		0.019	0.095
		0.019	0.095
		0.019	0.095
		0.019	0.095
		0.019	0.095
		0.019	0.095
		0.019	0.095
		0.019	0.095
		0.019	0.095
		0.019	0.095
		0.019	0.095
		0.019	0.086
		0.019	0.086
		0.019	0.086
		0.019	0.086
		0.019	0.086
		0.019	0.086
		0.019	0.086
		0.019	0.086
		0.019	0.086
		0.019	0.086
		0.019	0.086
		0.019	0.086
		0.019	0.086
		0.019	0.086
		0.019	0.086
		0.019	0.086
		0.019	0.086
		0.019	0.086
		0.019	0.086
		0.019	0.086
		0.019	0.086
		0.019	0.086
		0.019	0.086
		0.019	0.086
		0.019	0.086
		0.019	0.086
		0.019	0.086
		0.019	0.086
		0.019	0.086
		0.019	0.086
		0.019	0.086
		0.019	0.086
		0.019	0.086
		0.019	0.086
		0.019	0.086
		0.019	0.086
		0.019	0.086
		0.019	0.086
		0.019	0.086
		0.019	0.086
		0.019	0.086
		0.019	0.086
		0.019	0.076
		0.019	0.076
		0.019	0.076
		0.019	0.076
		0.019	0.076
		0.019	0.076
		0.019	0.076
		0.019	0.076
		0.019	0.076
		0.019	0.076
		0.019	0.076
		0.019	0.076
		0.019	0.076
		0.019	0.076
		0.019	0.076
		0.019	0.076
		0.019	0.076
		0.019	0.076
		0.019	0.076
		0.019	0.076
		0.019	0.076
		0.019	0.076
		0.019	0.076
		0.019	0.076
		0.019	0.076
		0.019	0.076
		0.019	0.076
		0.019	0.076
		0.019	0.076
		0.019	0.076
		0.019	0.076
		0.019	0.076
		0.019	0.076
		0.019	0.076
		0.019	0.076
		0.019	0.076
		0.019	0.076
		0.019	0.076
		0.019	0.076
		0.019	0.076
		0.019	0.076
		0.019	0.076
		0.019	0.076
		0.019	0.076
		0.019	0.076
		0.019	0.076
		0.019	0.076
		0.019	0.067
		0.019	0.067
		0.019	0.067
		0.019	0.067
		0.019	0.067
		0.019	0.067
		0.019	0.067
		0.019	0.067
		0.019	0.067
		0.019	0.067
		0.019	0.067
		0.019	0.067
		0.019	0.067
		0.019	0.067
		0.019	0.067
		0.019	0.067
		0.019	0.067
		0.019	0.067
		0.019	0.067
		0.019	0.067
		0.019	0.067
		0.019	0.067
		0.019	0.067
		0.019	0.067
		0.019	0.067
		0.019	0.067
		0.019	0.067
		0.019	0.067
		0.019	0.067
		0.019	0.067
		0.019	0.067
		0.019	0.067
		0.019	0.067
		0.019	0.067
		0.019	0.067
		0.019	0.067
		0.019	0.067
		0.019	0.067
		0.019	0.067
		0.019	0.067
		0.019	0.067
		0.019	0.067
		0.019	0.067
		0.019	0.067
		0.019	0.067
		0.019	0.067
		0.019	0.067
		0.019	0.067
		0.019	0.067
		0.019	0.067
		0.019	0.067
[truncated: 1,686 more rows]

## Sheet: Fig 6. Embryonic Lethality
	Group I	Group I	Group I	Group I	Goup II	Goup II	Goup II	Goup II	Group III	Group III	Group III	Group III
	N2 control	N2 HS	gla-3(op312) control	gla-3(op312) HS	N2 control	N2 HS	gla-3(op312) control	gla-3(op312) HS	N2 control	N2 HS	gla-3(op312) control	gla-3(op312) HS
Exp 1	0	92.31	0	100	0	5.71	16.67	44.44	0	0	13.64	15
	0	80	0	88.89	0	6.45	6.67	15.38	0	1.94	0	52.94
	0	37.5	0	100	0	0	10	50	0	0	12.12	30.43
	0	36.36	0	100	8.33	0	9.52	57.14	0	0	11.76	33.33
	0	50	9.09	100	0	1.82	23.81	70	0	1.02	33.33	27.78
	0	58.33	0	100	0	6.85	14.29	36.36	0	0	10	40
	0	54.55	0	87.5	0	2.74	0	70	0.94	0	2.78	19.05
	0	73.33	0	100	0	7.35	8.7	57.14	0	0	10.34	30
	0	71.43	0	100	0	3.03	19.23	50	0	0	0	33.33
	0	100	0	100	1.41	9.23	17.39	70	1.77	1.08	9.52	44.44
	0	100		100	1.43	20.69		90	0	0		37.5
				90				25				50
Exp 2	0	62.5	5.88	100	2.13	0	17.65	75	2.8	2.63	25	11.21
	9.09	100	0	75	0	35.29	36.36	27.27	1.09	3.28	25.93	4.19
	0	54.55	0	75	2.22	0	12	100	0	0	11.76	0
	0	57.14	0	80	0	2.38	4.35	88.89	2.3	3.75	8	28.74
	0	87.5	0	42.86	0	0	10	78.57	0.88	0	36	2.44
	0	55.56	0	75	0	2.44	18.75	71.43	1.72	3.33	10.71	16.09
	0	87.5	6.25	88.89	0	11.54	13.64	42.86	0	17.65	20	0
	0	75	26.67	100	0	0	40	73.33	4.35	0	64.29	6.76
	0	66.67	6.25		0	5.41	0		0.93	3.09	21.43
	0	57.14	18.18		0	0	4.17		1.82	0	6.67
		66.67	0			3.85	39.13			1.47	35.29
			11.11				23.81				19.23
			0				33.33				0
n
n	21	22	23	20	21	22	23	20	21	22	23	20
